# Supplementary material for: Perceived Social Support and Well-Being: Mediation and Buffering of the Stress–Depression Link in Rural Older Adults
Source: Healthcare (Basel). 2026 Jan 29;14(3):336. doi: 10.3390/healthcare14030336 (PMC12896921; doi:10.3390/healthcare14030336)
Supplement: Supplementary file 1 [file healthcare-14-00336-s001.zip]

Archive with 1 entries (1 files):
- healthcare-4104292-supplementary.pdf
